# Supplementary material for: Influencing Factors and Symbiotic Mechanism of the Integration of Medical Care and Disease Prevention during the COVID-19 Pandemic: A Cross-Sectional Survey of Public Hospital Employees
Source: Int J Environ Res Public Health. 2022 Dec 23;20(1):241. doi: 10.3390/ijerph20010241 (PMC9819979; doi:10.3390/ijerph20010241)
Supplement: Supplementary file 1 [file ijerph-20-00241-s001.zip]

Archive with 1 entries (1 files):
- ijerph-2091112-supplementary.pdf
